# Supplementary material for: Webcast marketing platform optimization via 6G R&D and the impact on brand content creation
Source: PLoS One. 2023 Oct 19;18(10):e0292394. doi: 10.1371/journal.pone.0292394 (PMC10586639; doi:10.1371/journal.pone.0292394)
Supplement: S1 Data — (ZIP) [file pone.0292394.s001.zip]

Archive with 3 entries (2 files):
- data packet/
- data packet/Code Description.docx
- data packet/Code.txt
