# Supplementary material for: Webcast marketing platform optimization via 6G R&D and the impact on brand content creation
Source: PLoS One. 2023 Oct 19;18(10):e0292394. doi: 10.1371/journal.pone.0292394 (PMC10586639; doi:10.1371/journal.pone.0292394)
Supplement: S1 Data — (ZIP) [file pone.0292394.s001.zip › data packet/Code.txt]

import pandas as pd
import numpy as np
from sklearn.model_selection import train_test_split
from sklearn.linear_model import LinearRegression
import matplotlib.pyplot as plt

# Load your dataset (replace 'dataset.csv' with your actual dataset file)
data = pd.read_csv('dataset.csv')

# Preprocessing: Assuming you have features and target variable columns
X = data.drop(columns=['BrandImpact'])  # Features
y = data['BrandImpact']  # Target variable

# Split data into training and testing sets
X_train, X_test, y_train, y_test = train_test_split(X, y, test_size=0.2, random_state=42)

# Model training
model = LinearRegression()
model.fit(X_train, y_train)

# Model evaluation
train_score = model.score(X_train, y_train)
test_score = model.score(X_test, y_test)

# Print evaluation metrics
print(f"Training R-squared: {train_score:.2f}")
print(f"Testing R-squared: {test_score:.2f}")

# Predict brand impact for a sample input
sample_input = np.array([[6GUsage, LiveStreamingDuration, PlatformEngagement]])
predicted_impact = model.predict(sample_input)
print(f"Predicted Brand Impact: {predicted_impact[0]:.2f}")

# Visualize the relationship between features and brand impact
plt.scatter(X_train['6GUsage'], y_train, label='Actual Data')
plt.plot(X_train['6GUsage'], model.predict(X_train), color='red', label='Regression Line')
plt.xlabel('6G Usage')
plt.ylabel('Brand Impact')
plt.legend()
plt.title('6G Usage vs. Brand Impact')
plt.show()
# Visualize the relationship between other features and brand impact
plt.figure(figsize=(12, 4))
plt.subplot(1, 2, 1)
plt.scatter(X_train['LiveStreamingDuration'], y_train, label='Actual Data')
plt.plot(X_train['LiveStreamingDuration'], model.predict(X_train), color='red', label='Regression Line')
plt.xlabel('Live Streaming Duration')
plt.ylabel('Brand Impact')
plt.legend()
plt.title('Live Streaming Duration vs. Brand Impact')

plt.subplot(1, 2, 2)
plt.scatter(X_train['PlatformEngagement'], y_train, label='Actual Data')
plt.plot(X_train['PlatformEngagement'], model.predict(X_train), color='red', label='Regression Line')
plt.xlabel('Platform Engagement')
plt.ylabel('Brand Impact')
plt.legend()
plt.title('Platform Engagement vs. Brand Impact')

plt.tight_layout()
plt.show()
